# Supplementary material for: HIV testing in patients who are HCV positive: Compliance with CDC guidelines in a large healthcare system
Source: PLoS One. 2021 Jun 2;16(6):e0252412. doi: 10.1371/journal.pone.0252412 (PMC8171936; doi:10.1371/journal.pone.0252412)
Supplement: S1 File — (XLSX) [file pone.0252412.s001.xlsx]

## Sheet: De-identified dataset
Patient ID	Age	Cohort 1= N-BC 2 = BC	Sex	Ethnicity 1. Not Hispanic or Latino 2. Hispanic or Latino 3. Other	Race 1. African American 2. White 3. Other	Insurance Type 1. Medicaid 2. Medicare 3. Private 4. Self Pay	Insurance 1. Public 2. Private 3. Self Pay	Provider Specialty 1. PCP 2. ID 3. GI 4. Hep 5.Other	Date HCV Ab +	HCV RNA Test 0=No 1=Yes	HCV RNA Test Date	HCV RNA +/- 0=negative 1=positive	HIV Testing 0=No 1=Yes	Date of Last HIV Test	HIV result 0=Negative 1=Positive	HIV tested because HCV tested/positive 0=No 1=Yes	Days between HCV Ab and HIV Ab testing	1. HCV ABTest First 2. HIV AB Test First 3. Simultaneous	Days between HCV RNA and HIV Ab	1. HCV RNA Test First 2. HIV AB Test First 3. Simultaneous	HIV test performed by 0=Not tested 1=Same as HCV Ab test 2= Different provider 3= Unknown
IF0001	59.9863	2	M	1	1	1	1	1	2016-05-11	1	2016-05-11	1	1	2016-05-11	0	1	0	0	0	0	1
IF0002	72.0521	2	M	1	1	3	2	1	2015-08-13	1	2015-08-13	1	1	2015-08-13	0	1	0	0	0	0	1
IF0003	37	1	M	1	2	3	2	1	2015-10-27	0			1	2015-10-27	0	1	0	0			1
IF0004	63.3479	2	M	1	1	3	2	1	2016-01-06	1	2016-01-06	1	1		1	0					3
IF0005	56.7562	2	M	1	2	3	2	1	2015-10-27	1	2015-11-11	1	0								0
IF0006	39.7151	1	F	1	1	3	2	1	2016-04-21	1	2016-04-21	0	0								0
IF0007	69.3397	2	M	1	2	2	2	1	2015-11-24	0			0								0
IF0008	58.3288	2	M	1	1	3	2	5	2016-01-13	1	2016-01-13	1	1	2016-01-13	0	1	0	0	0	0	1
IF0009	57.589	2	F	1	1	2	2	1	2015-07-22	1	2015-07-22	1	1	2015-07-22	0	1	0	0	0	0	1
IF0010	52.8986	2	M	1	2	1	1	1	2016-07-12	1	2016-09-13	1	0								0
IF0011	57.2603	2	F	1	1	1	1	1	2015-07-06	1	2016-09-16	1	0								0
IF0012	58.8164	2	M	1	3	2	2	1	2016-06-07	1	2015-10-29	0	0								0
IF0013	68.4466	2	M	1	3	3	2	1	2015-08-10	0			0								0
IF0014	51.7726	2	f	1	1	3	2	1	2015-08-20	1	2016-01-21	0	0								0
IF0015	66.4877	2	M	1	2	3	2	1	2015-09-25	1	2015-09-25	0	1	2015-09-25	0	1	0	0	0	0	1
IF0016	63.063	2	M	1	3	3	2	1	2016-01-20	1	2016-09-02	1	1	2012-10-20	0	0	1187	2	1413	2	2
IF0017	62.1014	2	F	1	2	2	2	1	2016-06-20	1	2016-09-22	0	0								0
IF0018	63.6795	2	M	1	1	1	1	1	2015-11-20	1	2016-08-23	1	0								0
IF0019	65.5644	2	F	1	1	1	1	1	2016-04-25	1	2015-11-30	0	0								0
IF0020	60.4411	2	F	1	2	1	1	1	2016-01-27	1	2016-07-27	1	0								0
IF0021	56.0219	2	M	1	2	3	2	1	2016-01-27	1	2016-07-21	0	0								0
IF0022	61.2959	2	F	1	2	2	2	1	2016-04-11	1	2016-04-11	0	1	2016-04-11	0	1	0	0	0	0	1
IF0023	68.4685	2	F	1	2	1	1	1	2016-01-12	1	2016-01-15	1	1	2016-01-12	0	1	0	0	3	2	1
IF0024	50.011	1	F	1	1	3	2	1	2015-11-27	0			1	2015-11-27	0	1	0	0			1
IF0025	64.7836	2	M	1	1	1	1	1	2016-02-29	1	2016-02-29	1	1	2014-05-15	0	0	655	2	655	2	1
IF0026	40.326	1	F	1	1	3	2	1	2015-08-01	1	2015-08-01	0	1	2015-08-01	0	1	0	0	0	0	1
IF0027	73.5452	1	M	1	1	2	2	1	2016-01-15	0			0								0
IF0028	35.1945	1	M	1	1	1	1	1	2016-05-27	0			1	2016-05-27	0	1	0	0			1
IF0029	58.8767	2	M	1	1	3	2	1	2016-02-01	1	2016-02-01	1	1	2010-07-07	0	0	2035	2	2035	2	2
IF0030	65.9096	2	F	1	2	2	2	1	2015-09-03	1	2015-09-03	0	0								0
IF0031	52.4384	2	M	1	1	3	2	1	2016-01-06	1	2016-01-06	0	1	2012-11-29	0	0	1133	2	1133	2	1
IF0032	75.4027	1	M	1	1	2	2	1	2015-07-08	1	2015-09-30	0	0								0
IF0033	55.2192	2	F	1	1	1	1	1	2016-06-02	0			0								0
IF0034	61.611	2	M	1	1	3	2	1	2015-12-09	0			1	2015-12-09	0	1	0	0			1
IF0035	58.4877	2	M	1	1	1	1	1	2015-10-07	0			1	2015-10-07	0	1	0	0			1
IF0036	54.4603	2	F	1	1	1	1	1	2015-11-18	1	2016-06-15	1	1	2016-06-15	0	1	210	1	0	0	1
IF0037	61.0712	2	F	1	1	1	1	1	2016-05-31	1	2016-06-02	1	1	2016-07-20	0	1	50	1	48	1	2
IF0038	53.0658	2	M	1	1	1	1	1	2015-10-21	1	2015-10-21	1	1	2015-04-27	0	0	177	2	177	2	2
IF0039	61.3781	2	M	1	1	3	2	1	2016-01-16	1	2016-01-16	0	1	2014-06-23	0	0	572	2	572	2	1
IF0040	62.9479	2	M	1	1	1	1	4	2016-05-09	0			1	2015-12-30	0	0	131	2			2
IF0041	51.1973	1	M	1	2	1	1	1	2015-10-15	1	2015-10-15	1	1	2015-10-15	0	1	0	0	0	0	1
IF0042	73.5644	1	M	1	1	2	2	1	2016-05-09	0			1	2016-07-25	0	1	77	1			2
IF0043	59.9425	2	M	1	1	2	2	2	2015-10-29	1	2015-10-29	1	1	2015-11-18	0	1	20	1	20	1	1
IF0044	67.1918	2	M	1	2	1	1	1	2015-11-05	1	2015-11-05	0	1	2015-11-05	0	1	0	0	0	0	1
IF0045	65.3562	2	F	1	3	3	2	1	2016-01-08	1	2016-01-08	1	1	2016-01-08	0	1	0	0	0	0	1
IF0046	62.9726	2	M	1	1	1	1	1	2016-02-26	1	2016-02-26	1	1	2016-03-21	0	1	24	1	24	1	1
IF0047	51.5644	2	F	1	2	1	1	1	2015-11-10	1	2015-11-30	0	1	2016-04-27	0	1	169	1	149	1	1
IF0048	67.8877	2	M	1	1	1	1	1	2015-07-08	1	2015-10-22	0	0								0
IF0049	68.5288	2	M	1	1	3	2	1	2016-10-18	1	2016-10-18	1	0								0
IF0050	59.1205	2	F	1	2	3	2	1	2015-07-22	1	2015-07-22	1	1	2012-03-02	0	0	1237	2	1237	2	1
IF0051	65.4575	2	F	1	2	1	1	1	2015-08-18	0			0							2	0
IF0052	66.7342	2	F	1	2	2	2	1	2015-09-11	1	2015-09-18	0	0							2	0
IF0053	32.2521	1	M	1	2	1	1	1	2015-12-03	1	2015-12-03	0	1	2015-12-03	0	1	0	0	0	0	1
IF0054	59.463	2	M	1	2	3	2	1	2015-11-17	1	2015-11-17	1	1	2015-11-17	0	1	0	0	0	0	1
IF0055	56.2603	2	F	1	1	1	1	1	2015-09-30	1	2015-09-30	0	1	2016-06-06	0	1	250	1	250	1	1
IF0056	60.3644	2	M	1	2	3	2	1	2016-05-26	1	2016-06-03	1	1	2013-06-26	0	0	1065	2	1073	2	2
IF0057	53.8493	2	F	1	1	1	1	1	2015-12-03	1	2015-12-03	1	1	2016-02-05	0	1	64	1	64	1	2
IF0058	63.3589	2	F	1	2	2	2	1	2016-07-05	1	2016-07-05	0	0								0
IF0059	36.126	1	F	1	1	3	2	1	2015-12-22	1	2016-04-05	0	1	2015-12-22	0	1	0	0	105	2	1
IF0060	56.3781	2	M	1	1	3	2	1	2015-08-28	0			1	2015-08-28	0	1	0	0			1
IF0061	53.8247	2	F	1	3	1	1	1	2015-08-19	1	2015-08-19	0	0								0
IF0062	56.4521	2	F	1	2	3	2	1	2015-12-18	1	2015-12-18	0	1	2012-02-20	0	0	1397	2	1397	2	2
IF0063	52.0219	2	M	1	1	3	2	1	2015-07-01	1	2015-07-13	1	1	2015-07-01	0	1	0	0	12	2	1
IF0064	69.7123	2	M	1	1	1	1	1	2016-07-05	1	2016-07-05	0	1	2016-07-05	0	1	0	0	0	0	1
IF0065	53.7945	2	F	1	2	3	2	1	2016-06-20	1	2016-07-12	1	0								0
IF0066	55.5068	2	M	1	2	3	2	1	2016-05-18	1	2016-05-18	0	0								0
IF0067	61.8247	2	M	1	2	3	2	1	2016-05-27	1	2016-06-01	1	0								0
IF0068	51.6164	2	M	2	3	1	1	1	2015-10-21	1	2015-11-10	1	1	2015-10-21	0	1	0	0	20	2	1
IF0069	66.0329	2	M	1	1	2	2	1	2015-12-04	0			0								0
IF0070	56.189	2	M	1	1	1	1	1	2015-09-03	1	2015-09-03	0	1	2012-10-10	0	0	1058	2	1058	2	2
IF0071	68.0384	2	F	1	1	3	2	1	2016-01-07	1	2016-01-07	1	0								0
IF0072	68.8384	2	M	1	1	2	2	1	2016-09-07	1	2016-09-07	1	0								0
IF0073	61.9452	2	F	1	2	2	2	1	2015-11-01	1	2015-11-01	0	1	2015-11-01	0	1	0	0	0	0	1
IF0074	61.5288	2	M	1	2	2	2	1	2016-05-10	1	2016-05-10	1	1	2016-05-10	0	1	0	0	0	0	1
IF0075	42.137	1	M	1	2	1	1	1	2015-10-26	1	2015-11-09	1	1	2015-10-26	0	1	0	0	14	2	1
IF0076	58.8219	2	M	1	1	1	1	1	2015-11-02	0			1	2015-11-02	0	1	0	0			1
IF0077	56.2849	2	F	1	2	3	2	1	2015-07-23	1	2015-08-10	0	0								0
IF0078	51.2685	1	M	1	1	3	2	1	2015-09-21	0			0								0
IF0079	30.2301	1	M	1	2	3	2	1	2015-10-15	1	2015-10-22	0	1	2015-12-10	0	1	56	1	49	1	1
IF0080	62.0411	2	M	1	3	3	2	1	2015-09-24	1	2015-09-24	0	0								0
IF0081	55.6055	2	F	1	3	1	1	1	2015-11-17	0			0								0
IF0082	77.2411	1	F	1	3	3	2	1	2015-07-15	0			0								0
IF0083	55.4438	2	F	1	3	1	1	1	2016-03-14	1	2016-03-14	0	1	2016-03-14	0	1	0	0	0	0	1
IF0084	54.5616	2	F	1	1	3	2	1	2016-05-24	1	2016-05-24	0	1	2016-05-24	0	1	0	0	0	0	1
IF0085	57.6329	2	F	1	2	1	1	1	2015-09-08	0			0								0
IF0086	62.0904	2	M	1	2	1	1	1	2015-08-17	0			1	2015-05-30	0	0	79	2			1
IF0087	58.5425	2	F	1	1	3	2	1	2015-11-18	0			0								0
IF0088	57.2849	2	F	1	1	1	1	1	2016-03-03	1	2016-03-03	1	0								0
IF0089	53.1753	2	F	1	3	2	2	1	2016-11-15	1	2016-11-15	0	0								0
IF0090	60.0055	2	M	1	1	3	2	3	2015-11-11	1	2015-11-11	0	1	2014-12-22	0	0	324	2	324	2	2
IF0091	60.2137	2	M	3	1	3	2	1	2015-10-29	1	2015-10-29	0	1	2015-10-29	0	1	0	0	0	0	1
IF0092	68.3479	2	M	1	3	2	2	1	2016-03-09	1	2016-03-09	1	1	2016-03-09	0	1	0	0	0	0	1
IF0093	32.0575	1	M	1	2	3	2	1	2015-08-04	1	2015-09-10	0	1	2015-08-04	0	1	0	0	37	2	1
IF0094	55.9836	2	F	1	2	3	2	1	2015-09-28	1	2015-10-01	0	0								0
IF0095	38.6164	1	M	1	2	1	1	1	2015-11-25	1	2015-11-25	0	0								0
IF0096	60.9616	2	M	1	1	3	2	1	2015-11-16	1	2015-12-01	0	1	2014-02-11	0	0	643	2	658	2	2
IF0097	65.5123	2	F	1	2	3	2	1	2015-11-25	0			0								0
IF0098	24.4329	1	F	1	2	1	1	1	2016-03-02	1	2016-03-02	1	1	2015-08-17	0	0	198	2	198	2	1
IF0099	58.3808	2	F	1	1	3	2	1	2016-03-30	1	2016-03-30	1	1	2016-02-29	0	0	30	2	30	2	1
IF0100	57.1096	2	M	1	1	1	1	1	2016-08-12	1	2016-08-12	1	1	2016-08-12	0	1	0	0	0	0	1
IF0101	54.8959	2	F	1	1	3	2	1	2015-09-04	0			0								0
IF0102	58.7041	2	F	1	2	3	2	1	2015-08-06	1	2015-11-23	1	0								0
IF0103	31.1068	1	F	1	1	3	2	1	2015-08-12	1	2015-08-12	0	1	2015-08-12	0	1	0	0	0	0	1
IF0104	61.7562	2	M	1	2	1	1	1	2015-12-16	1	2015-12-16	1	1	2015-12-16	0	1	0	0	0	0	1
IF0105	54.2603	2	M	1	3	3	2	1	2015-09-01	1	2015-09-01	1	1	2015-09-01	0	1	0	0	0	0	1
IF0106	59.9836	2	M	2	3	3	2	1	2016-01-08	0			1	2016-01-08	0	1	0	0			1
IF0107	44.7562	1	F	1	2	1	1	1	2015-10-24	1	2016-01-14	0	1	2015-10-24	0	1	0	0	82	2	1
IF0108	65.989	2	M	1	1	2	2	4	2015-12-09	0			1	2015-12-09	0	1	0	0			1
IF0109	60.4055	2	M	1	2	3	2	1	2015-12-16	0			0								0
IF0110	53.4685	2	M	1	2	3	2	1	2015-12-01	1	2015-12-01	0	1	2015-12-01	0	1	0	0	0	0	1
IF0111	52.3644	2	F	1	3	1	1	1	2016-02-01	1	2016-02-01	0	1	2016-02-01	0	1	0	0	0	0	1
IF0112	67.0959	2	F	1	1	3	2	1	2016-03-01	1	2016-03-01	1	1	2016-08-26	0	1	178	1	178	1	2
IF0113	76.7808	1	F	1	1	2	2	1	2016-06-21	1	2016-06-21	1	0								0
IF0114	52.5014	2	M	1	1	3	2	1	2016-01-14	1	2016-01-14	1	0								0
IF0115	65.0356	2	M	1	2	3	2	1	2015-11-06	1	2015-11-06	0	0								0
IF0116	62.6055	2	F	1	1	3	2	1	2015-08-13	1	2015-08-17	1	1	2015-08-13	0	1	0	0	4	2	1
IF0117	69.2274	2	M	1	1	2	2	1	2015-11-04	1	2016-02-24	1	1	2015-11-04	0	1	0	0	112	2	1
IF0118	48.0301	1	M	1	2	3	2	1	2015-10-12	1	2016-02-19	1	1	2015-10-12	0	1	0	0	130	2	1
IF0119	30.0932	1	F	1	2	1	1	1	2015-08-18	1	2016-01-14	1	1	2015-08-18	0	1	0	0	149	2	1
IF0120	62.1205	2	M	1	2	3	2	1	2016-02-11	1	2016-02-11	0	0								0
IF0121	61.463	2	F	1	1	2	2	1	2015-12-23	1	2016-01-04	1	1	2007-06-20	0	0	3108	2	3120	2	2
IF0122	56.3753	2	M	1	1	1	1	1	2016-02-08	1	2016-02-08	0	1	2016-02-08	0	1	0	0	0	0	1
IF0123	49.2356	1	M	1	1	1	1	1	2015-08-26	1	2016-05-25	1	1	2015-08-26	0	1	0	0	273	2	1
IF0124	56.8986	2	M	1	2	1	1	1	2015-08-26	1	2015-08-26	1	0								0
IF0125	72.0384	2	M	1	2	2	2	1	2015-09-17	1	2015-10-08	0	1		1	0					3
IF0126	65.7397	2	M	1	2	2	2	1	2015-10-22	1	2015-10-30	1	0								0
IF0127	54.3671	2	M	1	1	3	2	1	2016-01-07	1	2016-01-07	0	0								0
IF0128	42.6137	1	F	1	2	1	1	1	2015-11-25	1	2015-11-25	0	1	2015-11-25	0	1	0	0	0	0	1
IF0129	59.4658	2	M	1	1	3	2	1	2015-08-19	1	2015-11-05	1	1	2015-09-17	0	1	29	1	49	2	1
IF0130	51.5863	2	F	3	3	3	2	1	2016-03-16	1	2016-03-16	0	1	2014-06-23	0	0	632	2	632	2	1
IF0131	54.1014	2	F	1	1	1	1	1	2015-08-07	1	2015-08-07	1	1	2015-08-07	0	1	0	0	0	0	1
IF0132	59.5699	2	F	1	1	3	2	1	2016-02-24	1	2016-02-24	0	0								0
IF0133	67.0384	2	F	1	1	3	2	1	2015-11-11	1	2015-11-11	1	1	2015-11-11	0	1	0	0	0	0	1
IF0134	74.4904	1	M	1	1	2	2	1	2015-08-29	1	2015-09-09	1	0								0
IF0135	63.6493	2	M	1	1	1	1	1	2015-12-15	1	2015-12-15	1	0								0
IF0136	51.2932	1	F	1	1	3	2	1	2015-09-04	0			1	2015-09-04	0	1	0	0			1
IF0137	56.3973	2	M	1	2	3	2	1	2015-10-07	0			0								0
IF0138	52.2192	2	F	1	1	3	2	1	2015-11-13	1	2015-11-13	1	1	2015-12-04	0	1	21	1	21	1	2
IF0139	49.7397	1	M	1	3	1	1	1	2015-07-31	1	2015-08-04	0	0								0
IF0140	55.1808	2	F	1	3	2	2	1	2016-06-14	1	2016-06-14	0	0								0
IF0141	64.6658	2	M	1	1	1	1	1	2015-12-10	0			1	2015-12-10	0	1	0	0			1
IF0142	67.8219	2	M	1	1	2	2	1	2015-11-12	1	2016-03-08	1	1	2016-03-18	0	1	127	1	10	1	1
IF0143	54.7096	2	F	1	1	3	2	1	2016-03-02	1	2016-03-02	1	0								0
IF0144	72.2548	2	M	1	1	1	1	1	2015-09-24	1	2015-09-24	1	0								0
IF0145	56.1096	2	M	1	1	1	1	1	2015-08-05	1	2015-08-05	1	1	2015-08-05	0	1	0	0	0	0	1
IF0146	79.8548	1	M	1	1	3	2	1	2015-10-16	1	2015-10-30	1	1	2015-10-30	0	1	14	1	0	0	1
IF0147	74.8055	1	F	1	1	2	2	1	2015-08-10	1	2015-08-10	1	1	2015-08-10	0	1	0	0	0	0	1
IF0148	46.5315	1	M	1	2	1	1	1	2016-01-04	0			1	2016-01-04	0	1	0	0			1
IF0149	49.8658	1	M	1	1	1	1	1	2016-06-29	1	2016-06-29	1	1	2016-06-29	0	1	0	0	0	0	1
IF0150	57.0767	2	M	1	2	1	1	1	2016-01-06	1	2016-01-06	1	1	2016-01-06	0	1	0	0	0	0	1
IF0151	66.1315	2	M	1	1	1	1	1	2016-09-07	1	2016-09-07	1	1	2016-09-07	0	1	0	0	0	0	1
IF0152	62.7616	2	M	1	1	3	2	1	2015-12-21	1	2015-12-21	0	0								0
IF0153	59.7452	2	F	3	2	1	1	1	2016-10-27	1	2016-10-27	1	1	2016-10-27	0	1	0	0	0	0	1
IF0154	59.9808	2	F	1	1	1	1	1	2016-08-17	1	2016-08-17	0	1	2016-08-17	0	1	0	0	0	0	1
IF0155	50.9342	1	M	1	2	3	2	1	2016-04-14	1	2016-04-29	1	1	2010-10-12	1	0	2011	2	2026	2	2
IF0156	61.8	2	M	1	2	1	1	1	2016-07-11	0			0								0
IF0157	69.189	2	M	1	2	1	1	1	2016-02-18	1	2016-02-18	0	1	2016-02-18	1	1	0	0	0	0	1
IF0158	48.4904	1	F	1	3	2	2	1	2016-02-09	1	2016-02-09	1	1	2016-02-09	0	1	0	0	0	0	1
IF0159	61.411	2	M	1	3	1	1	1	2016-06-30	1	2016-06-30	1	1	2015-05-05	0	0	422	2	422	2	1
IF0160	65.9397	2	M	3	2	4	3	1	2015-10-13	1	2015-10-13	1	0								0
IF0161	60.2795	2	F	1	1	3	2	1	2015-11-02	1	2015-11-02	1	0								0
IF0162	42.7836	1	M	1	2	1	1	1	2016-05-18	1	2016-05-18	1	0								0
IF0163	70.1918	2	F	1	1	1	1	1	2015-09-03	1	2015-10-14	0	1	2015-09-03	0	1	0	0	41	2	1
IF0164	57.1507	2	F	1	1	1	1	1	2015-08-13	1	2015-08-13	1	1		1	0					3
IF0165	56.137	2	M	1	2	1	1	1	2016-10-10	0			0								0
IF0166	33.7945	1	M	1	2	3	2	1	2015-10-02	1	2015-11-24	1	1	2015-10-02	0	1	0	0	53	2	1
IF0167	60.1479	2	F	1	1	1	1	1	2016-04-29	1	2016-04-29	0	1	2011-11-10	0	0	1632	2	1632	2	2
IF0168	65.6	2	M	1	1	3	2	1	2016-05-16	1	2016-05-16	1	1	2016-05-16	0	1	0	0	0	0	1
IF0169	56.3753	2	F	3	1	3	2	1	2016-08-17	1	2016-08-17	1	0								0
IF0170	61.8466	2	F	1	1	2	2	3	2016-04-29	1	2016-04-29	1	0								0
IF0171	61.1562	2	F	1	1	1	1	1	2015-11-09	1	2015-11-09	0	1	2015-11-09	0	1	0	0	0	0	1
IF0172	55.9562	2	M	1	2	2	2	1	2015-08-06	1	2015-08-06	0	0								0
IF0173	46.789	1	M	1	1	1	1	1	2016-08-08	0			1	2016-08-08	0	1	0	0			1
IF0174	53.5041	2	M	1	1	1	1	1	2016-04-04	1	2016-04-04	1	1	2016-04-04	0	1	0	0	0	0	1
IF0175	34.4192	1	M	1	2	1	1	1	2015-06-30	1	2015-06-30	0	1	2015-06-30	0	1	0	0	0	0	1
IF0176	31.8849	1	F	1	2	1	1	1	2016-08-29	1	2016-08-29	1	0								0
IF0177	66.6959	2	M	1	1	2	2	1	2015-09-29	0			0								0
IF0178	57.9699	2	M	1	1	3	2	1	2016-03-01	1	2016-03-01	0	1	2016-03-01	0	1	0	0	0	0	1
IF0179	59.7699	2	F	1	1	3	2	1	2016-01-11	1	2016-01-11	0	0								0
IF0180	68.0219	2	F	1	1	2	2	1	2015-08-28	1	2015-08-28	1	0								0
IF0181	65.3562	2	F	1	2	3	2	1	2015-09-03	1	2015-09-03	0	0								0
IF0182	64.7644	2	F	3	3	3	2	4	2016-02-03	1	2016-02-03	1	1	2016-02-03	0	1	0	0	0	0	1
IF0183	57.2411	2	F	1	1	2	2	1	2015-10-22	1	2015-11-20	0	1	2015-10-22	0	1	0	0	29	2	1
IF0184	62.8274	2	M	1	1	1	1	1	2015-11-06	1	2015-11-06	1	1	2015-12-09	0	1	33	1	33	1	2
IF0185	22.9753	1	F	3	2	3	2	1	2016-10-07	1	2016-10-07	0	1	2016-06-07	0	0	122	2	122	2	2
IF0186	64.211	2	F	1	3	3	2	1	2015-07-07	0			1	2015-07-07	0	1	0	0			1
IF0187	62.4658	2	F	1	3	1	1	1	2015-12-11	1	2015-12-11	0	1	2015-12-11	0	1	0	0	0	0	1
IF0188	61.8521	2	F	1	1	3	2	1	2015-12-04	0			1	2015-12-04	0	1	0	0			1
IF0189	54.8986	2	M	1	3	2	2	1	2015-11-17	1	2015-11-17	1	1	2013-02-04	0	0	1016	2	1016	2	2
IF0190	31.1918	1	M	1	2	1	1	1	2015-10-26	1	2016-04-07	1	1	2015-10-26	0	1	0	0	164	2	1
IF0191	50.6685	1	M	1	1	1	1	1	2015-07-06	1	2015-07-16	0	1	2015-04-03	0	0	94	2	104	2	1
IF0192	69.2164	2	M	1	1	3	2	1	2016-01-29	1	2016-01-29	1	0								0
IF0193	70.9808	2	M	1	1	2	2	1	2016-06-17	1	2016-06-17	1	0								0
IF0194	69.8959	2	F	1	3	2	2	1	2016-06-28	1	2016-06-28	1	1	2016-06-28	0	1	0	0	0	0	1
IF0195	64.3616	2	F	1	1	1	1	1	2016-04-04	1	2016-04-04	1	0								0
IF0196	55.8301	2	F	1	2	1	1	1	2015-07-24	1	2015-07-24	1	1	2015-07-24	0	1	0	0	0	0	1
IF0197	80.7397	1	F	1	1	1	1	1	2016-05-11	1	2016-05-23	1	1	2016-05-11	0	1	0	0	12	2	1
IF0198	73.0822	1	M	1	2	2	2	1	2015-10-30	1	2015-10-30	1	0								0
IF0199	57.5068	2	M	1	2	3	2	1	2016-05-23	1	2016-05-23	0	0								0
IF0200	62.3616	2	M	3	2	3	2	1	2016-01-05	1	2015-01-15	0	0								0
IF0201	52.589	2	M	1	1	1	1	1	2015-11-25	1	2015-12-21	1	0								0
IF0202	61.8411	2	F	1	1	3	2	1	2016-02-10	1	2016-02-10	0	1	2014-11-03	0	0	464	2	464	2	2
IF0203	30.789	1	F	1	2	1	1	1	2016-05-13	0			0								0
IF0204	52.1425	2	M	1	3	3	2	1	2015-12-08	0			0								0
IF0205	31.4822	1	F	1	2	3	2	1	2015-11-09	1	2015-11-09	0	1	2015-11-09	0	1	0	0	0	0	1
IF0206	26.3178	1	F	3	3	3	2	1	2016-05-17	1	2016-05-17	1	1	2016-11-28	0	1	195	1	195	1	2
IF0207	65.1781	2	M	1	2	1	1	1	2015-11-13	1	2016-01-19	1	0								0
IF0208	24.4164	1	F	1	2	3	2	1	2016-01-20	1	2016-01-20	1	1	2015-11-05	0	0	76	2	76	2	1
IF0209	44.7753	1	M	1	2	1	1	1	2016-06-27	0			1	2016-06-27	0	1	0	0			1
IF0210	65.6301	2	M	1	1	1	1	1	2015-07-29	1	2015-07-29	1	1	2015-07-29	0	1	0	0	0	0	1
IF0211	36.1589	1	F	1	3	3	2	1	2016-05-13	1	2016-05-13	0	1	2016-05-13	0	1	0	0	0	0	1
IF0212	22.4822	1	F	2	3	3	2	1	2016-05-12	1	2016-05-12	0	0								0
IF0213	55.6384	2	M	1	2	1	1	1	2015-09-04	0			0								0
IF0214	27.5479	1	M	1	2	3	2	1	2015-12-17	1	2015-12-17	0	0								0
IF0215	65.6247	2	F	1	2	3	2	1	2016-05-18	1	2016-05-18	0	0								0
IF0216	78.0822	1	M	1	1	2	2	1	2016-03-03	1	2016-03-03	1	1	2016-03-03	0	1	0	0	0	0	1
IF0217	57.5973	2	M	1	2	3	2	1	2015-09-23	0			1	2015-09-23	0	1	0	0			1
IF0218	61.1644	2	F	1	2	3	2	1	2015-10-01	1	2015-10-01	0	0								0
IF0219	64.8438	2	M	1	2	3	2	1	2015-11-10	1	2015-11-10	0	0								0
IF0220	59.1397	2	M	1	1	1	1	1	2015-11-12	1	2015-11-12	0	1	2013-04-24	0	0	932	2	932	2	2
IF0221	30.5918	1	M	1	2	1	1	1	2015-11-20	1	2015-12-04	1	1	2015-11-20	0	1	0	0	14	2	1
IF0222	57.4356	2	F	1	2	3	2	1	2015-07-24	1	2015-07-30	0	0								0
IF0223	27.5836	1	F	1	2	1	1	1	2016-06-29	0			0								0
IF0224	52.8219	2	M	1	1	1	1	1	2015-10-27	0			1	2015-10-27	0	1	0	0			1
IF0225	59.3973	2	F	1	1	2	2	1	2016-08-19	0			1	2016-08-19	0	1	0	0			1
IF0226	68.6274	2	M	1	2	2	2	1	2016-11-28	1	2016-11-28	0	0								0
IF0227	38.2329	1	M	1	2	1	1	1	2015-10-26	1	2015-10-26	0	0								0
IF0228	57.989	2	M	1	1	3	2	1	2015-11-06	1	2015-11-06	0	1	2015-11-06	1	1	0	0	0	0	1
IF0229	64.6274	2	M	1	1	1	1	1	2015-08-24	1	2015-09-14	1	0								0
IF0230	68.9808	2	M	1	2	2	2	1	2016-05-18	0			1	2016-09-12	0	1	117	1			1
IF0231	59.2877	2	M	1	1	1	1	1	2016-08-10	1	2016-08-10	1	1	2016-08-10	0	1	0	0	0	0	1
IF0232	25.5616	1	F	1	2	1	1	1	2016-05-25	0			1	2016-05-25	0	1	0	0			1
IF0233	66.4521	2	F	1	3	2	2	1	2016-05-19	1	2016-05-19	1	0								0
IF0234	76.8356	1	M	1	2	2	2	1	2016-08-24	1	2016-08-24	0	0								0
IF0235	65.8767	2	M	1	2	2	2	1	2016-07-08	0			0								0
IF0236	54.4986	2	F	1	1	3	2	1	2015-10-22	1	2015-12-04	1	1	2015-10-22	0	1	0	0	43	2	0
IF0237	59.674	2	M	3	3	1	1	1	2016-02-24	1	2016-02-24	1	1	2016-02-24	0	1	0	0	0	0	1
IF0238	47.7288	1	M	1	2	3	2	1	2016-02-29	1	2016-02-29	1	1	2016-02-29	0	1	0	0	0	0	1
IF0239	73.4082	1	F	1	1	1	1	1	2015-08-25	1	2015-08-28	1	0								0
IF0240	58.5479	2	M	1	2	1	1	1	2015-11-20	1	2016-04-15	0	1	2015-11-20	0	1	0	0	147	2	1
IF0241	57.1096	2	F	1	1	1	1	1	2015-08-18	1	2015-08-18	1	1	2016-05-26	0	1	282	1	282	1	2
IF0242	70.4356	2	M	1	1	3	2	1	2016-02-04	1	2016-02-04	0	0								0
IF0243	46.9589	1	F	1	1	1	1	1	2015-10-30	1	2015-10-30	1	1	2015-10-30	1	1	0	0	0	0	1
IF0244	64.4932	2	F	1	2	1	1	1	2016-06-13	1	2016-06-22	0	1	2016-06-22	0	1	9	1	0	0	1
IF0245	62.4986	2	F	1	2	3	2	1	2015-10-29	0			0								0
IF0246	60.4959	2	M	1	1	3	2	1	2015-07-23	0			1	2015-05-08	0	0	76	2			1
IF0247	60.8575	2	M	3	3	3	2	1	2015-12-18	1	2015-12-18	1	0								0
IF0248	56.4137	2	M	1	1	3	2	1	2015-08-24	0			1	2015-08-24	0	1	0	0			1
IF0249	65.189	2	F	1	3	1	1	1	2016-01-15	1	2016-02-05	0	1	2016-02-05	0	1	21	1	0	0	1
IF0250	43.6658	1	M	3	3	1	1	1	2015-10-02	1	2016-01-15	1	1	2012-03-23	1	0	1288	2	1393	2	2
IF0251	57.537	2	M	1	1	1	1	1	2016-02-12	1	2016-02-12	0	1	2016-02-12	0	1	0	0	0	0	1
IF0252	50.2055	1	F	1	2	1	1	1	2015-10-14	0			0								0
IF0253	59.5808	2	M	1	1	1	1	1	2016-05-11	1	2016-05-11	0	1	2016-05-11	0	1	0	0	0	0	1
IF0254	59.2603	2	F	1	3	1	1	1	2016-02-29	1	2016-02-29	0	0								0
IF0255	56.5644	2	F	1	2	3	2	1	2016-03-14	1	2016-03-14	1	0								0
IF0256	62.5726	2	M	1	1	3	2	1	2016-01-02	1	2016-01-16	0	1	2016-01-02	0	1	0	0	14	2	1
IF0257	65.6192	2	M	1	1	1	1	1	2015-10-12	1	2015-10-12	1	1	2015-10-12	0	1	0	0	0	0	1
IF0258	38.9205	1	M	1	2	1	1	1	2016-01-04	1	2016-01-04	1	1	2016-01-04	1	1	0	0	0	0	1
IF0259	64.8932	2	M	1	3	2	2	1	2016-05-24	1	2016-06-08	1	1	2016-05-24	0	1	0	0	15	2	1
IF0260	55.4055	2	M	1	2	3	2	1	2016-06-01	1	2016-06-01	0	0								0
IF0261	49.1068	1	F	1	1	2	2	1	2016-06-07	0			1	2016-06-07	0	1	0	0			1
IF0262	57.5397	2	F	3	2	3	2	1	2015-12-14	1	2015-12-14	0	0								0
IF0263	57.4301	2	F	1	2	1	1	1	2015-12-11	1	2015-12-31	0	1	2013-07-16	0	0	878	2	898	2	1
IF0264	35.5041	1	M	1	2	1	1	1	2016-02-10	1	2016-03-23	1	1	2016-02-10	0	1	0	0	42	2	1
IF0265	50.463	1	M	1	2	3	2	1	2015-11-24	1	2016-01-05	0	1	2016-01-05	0	1	42	1	0	0	1
IF0266	59.2603	2	M	1	1	3	2	1	2016-02-19	1	2016-02-19	1	0								0
IF0267	66.4438	2	M	1	1	1	1	1	2016-05-11	1	2016-05-11	1	1	2016-05-11	0	1	0	0	0	0	1
IF0268	61.5123	2	F	1	1	1	1	1	2015-08-11	1	2015-08-10	1	0								0
IF0269	27.789	1	F	1	1	1	1	1	2015-11-30	1	2015-12-08	1	1	2015-11-30	0	1	0	0	8	2	1
IF0270	56.8712	2	F	1	1	1	1	1	2016-03-22	1	2016-03-22	0	1	2016-03-22	1	1	0	0	0	0	1
IF0271	42.3315	1	M	1	3	1	1	1	2015-07-16	1	2015-08-04	1	1	2015-07-23	0	1	7	1	12	2	2
IF0272	50.2904	1	F	1	2	3	2	1	2016-02-22	1	2016-02-22	0	1	2016-02-22	0	1	0	0	0	0	1
IF0273	60.8548	2	M	1	1	3	2	1	2015-10-12	1	2015-10-23	0	1	2015-10-23	0	1	11	1	0	0	1
IF0274	55.989	2	M	1	2	3	2	1	2015-08-26	1	2015-10-06	0	0								0
IF0275	70.011	2	F	1	1	2	2	1	2016-01-07	1	2016-01-07	1	0								0
IF0276	59.7808	2	M	1	2	1	1	1	2016-02-08	1	2016-02-08	1	1	2016-02-08	0	1	0	0	0	0	1
IF0277	65.1781	2	M	1	2	1	1	1	2015-11-25	1	2016-03-14	0	1	2014-02-28	0	0	635	2	745	2	1
IF0278	59.8219	2	M	1	1	1	1	1	2015-08-07	0			1	2015-08-07	0	1	0	0			1
IF0279	57.1342	2	F	1	1	3	2	1	2015-08-26	1	2015-08-26	1	1	2015-09-17	0	1	22	1	22	1	1
IF0280	50.9014	1	F	1	2	3	2	1	2016-05-17	1	2016-05-17	1	0								0
IF0281	67.863	2	F	1	1	2	2	1	2015-11-17	1	2015-11-17	0	0								0
IF0282	57.3945	2	M	1	1	3	2	1	2016-02-01	1	2016-02-01	1	1	2016-02-01	0	1	0	0	0	0	1
IF0283	63.2301	2	M	1	1	3	2	1	2015-11-12	1	2015-11-12	1	1	2015-11-12	0	1	0	0	0	0	1
IF0284	50.0986	1	M	1	1	3	2	1	2016-06-20	0			0								0
IF0285	67.063	2	F	1	1	2	2	1	2015-09-29	1	2015-11-12	1	0								0
IF0286	57.6274	2	M	1	2	3	2	1	2015-11-16	0			1	2015-11-16	0	1	0	0			1
IF0287	58.3562	2	M	1	2	1	1	1	2016-06-27	0			1	2016-06-27	0	1	0	0			1
IF0288	72.2164	2	M	1	2	3	2	1	2016-05-16	1	2016-05-16	0	0								0
IF0289	55.7425	2	M	1	1	1	1	1	2016-02-10	1	2016-02-10	1	1	2016-03-14	0	1	33	1	33	1	2
IF0290	63.6329	2	F	1	1	3	2	1	2015-10-03	1	2015-10-03	0	1	2015-10-03	0	1	0	0	0	0	1
IF0291	32.4493	1	F	1	2	3	2	1	2015-12-14	1	2015-12-14	0	0								0
IF0292	24.5726	1	F	1	3	3	2	1	2016-04-14	1	2016-04-14	0	0								0
IF0293	60.7233	2	F	1	2	3	2	1	2015-10-01	1	2015-10-06	1	0								0
IF0294	65.5014	2	M	1	1	3	2	1	2015-08-12	1	2015-08-20	0	1	2015-08-20	0	1	8	1	0	0	1
IF0295	65.074	2	M	1	1	1	1	1	2015-08-13	1	2016-09-10	1	0								0
IF0296	59.5178	2	F	1	1	2	2	1	2016-09-07	1	2014-06-04	0	0								0
IF0297	66.7205	2	M	1	1	1	1	1	2016-09-28	1	2016-10-06	0	0								0
IF0298	58.6356	2	M	1	1	1	1	1	2016-07-22	0			0								0
IF0299	67.7096	2	F	1	1	1	1	1	2015-08-04	1	2015-10-10	1	0								0
IF0300	58.5342	2	M	1	1	3	2	1	2015-10-22	0			0								0
IF0301	63.6849	2	F	1	1	3	2	1	2016-06-22	1	2016-06-22	1	0								0
IF0302	60.0877	2	M	1	1	3	2	1	2016-04-27	1	2016-04-27	0	0								0
IF0303	54.2521	2	M	1	1	3	2	1	2015-08-10	1	2015-08-10	1	0								0
IF0304	67.4959	2	F	1	1	2	2	1	2016-02-11	1	2016-02-11	0	0								0
IF0305	71.0795	2	M	1	1	2	2	1	2016-05-20	1	2016-05-20	1	1		1	0					3
IF0306	54.2301	2	M	2	3	3	2	1	2015-11-23	1	2015-11-23	0	0								0
IF0307	59.1589	2	M	1	3	1	1	3	2015-09-28	1	2015-09-28	0	0								0
IF0308	59.6137	2	F	1	3	3	2	1	2016-04-20	1	2016-04-20	0	0								0
IF0309	36.0438	1	M	2	2	1	1	1	2016-02-25	1	2016-02-25	1	0								0
IF0310	49.474	1	F	1	2	3	2	1	2016-03-02	1	2016-03-02	0	0								0
IF0311	52.8986	2	M	1	2	1	1	1	2106-07-13	1	2016-09-13	1	0								0
IF0312	52.8192	2	F	1	2	3	2	1	2015-07-27	1	2015-07-27	0	0								0
IF0313	51.8274	2	M	1	2	1	1	1	2016-09-02	1	2016-09-02	1	0								0
IF0314	62.9918	2	M	1	2	1	1	1	2016-01-15	1	2016-01-15	0	0								0
IF0315	64.2164	2	F	1	2	3	2	1	2016-05-31	1	2016-05-31	0	0								0
IF0316	66.8959	2	M	1	2	2	2	1	2015-07-17	1	2015-08-21	0	0								0
IF0317	31.5068	1	M	1	2	3	2	1	2016-02-22	1	2016-02-22	0	0								0
IF0318	47.9616	1	M	1	2	1	1	1	2015-10-22	0			0								0
IF0319	57.0192	2	M	1	2	1	1	1	2016-05-27	1	2016-06-21	0	0								0
IF0320	61.2767	2	M	1	2	3	2	1	2016-06-23	1	2016-07-07	1	0								0
IF0321	58.337	2	M	1	2	3	2	1	2016-05-12	1	2016-05-12	1	0								0
IF0322	34.9726	1	F	1	2	3	2	1	2016-07-18	1	2016-07-18	0	0								0
IF0323	47.7205	1	M	1	2	2	2	1	2016-11-10	1	2016-11-10	1	0								0
IF0324	35.3562	1	F	1	2	1	1	1	2016-07-12	0			0								0
IF0325	62.8466	2	M	1	1	3	2	1	2016-08-17	0			0								0
IF0326	58.611	2	F	1	2	3	2	1	2016-09-20	0			0								0
IF0327	57.6959	2	M	1	1	2	2	1	2016-07-26	0			0								0
IF0328	63.5753	2	F	1	1	4	3	1	2015-06-24	1	2015-07-02	1	0								0
IF0329	69.0548	2	M	1	1	2	2	1	2015-11-03	1	2015-11-03	0	0								0
IF0330	64.6301	2	M	1	1	2	2	1	2016-08-02	1	2016-08-02	1	0								0
IF0331	67.1288	2	F	1	1	2	2	1	2016-11-16	1	2016-11-16	0	0								0
IF0332	65.0822	2	M	1	3	1	1	1	2016-05-31	1	2016-05-31	1	0								0
IF0333	56.6438	2	M	1	2	3	2	1	2015-07-30	1	2015-07-30	1	0								0
IF0334	56.7452	2	M	1	2	1	1	4	2016-10-05	1	2016-10-05	0	1	2016-10-05	0	1	0	0	0	0	0
IF0335	64.6301	2	F	1	1	3	2	1	2015-08-13	0			0								0
IF0336	57.6877	2	M	1	2	2	2	1	2016-09-12	1	2016-09-12	1	0								0
IF0337	62.1616	2	F	1	1	4	3	1	2015-12-16	1	2015-12-16	1	0								0
IF0338	56.2603	2	F	1	1	3	2	1	2015-12-11	1	2015-12-11	1	0								0
IF0339	59.6082	2	M	1	1	3	2	1	2015-12-10	1	2015-12-10	1	0								0
IF0340	64.4822	2	M	1	2	3	2	1	2016-06-27	1	2016-06-27	1	0								0
IF0341	39.2247	1	M	1	2	1	1	1	2016-01-09	1	2016-03-07	1	0								0
IF0342	58.2493	2	F	1	2	3	2	1	2016-08-15	1	2016-10-11	1	0								0
IF0343	52.3534	2	F	1	1	3	2	1	2015-08-26	1	2016-02-20	1	0								0
IF0344	60.7233	2	M	1	3	2	2	1	2016-09-21	0			0								0
IF0345	61.4466	2	F	1	1	1	1	1	2016-10-05	1	2016-10-05	0	0								0
IF0346	58.5808	2	M	1	1	1	1	1	2016-07-20	1	2016-07-08	1	0								0
IF0347	74.0438	1	M	1	1	2	2	1	2016-07-22	1	2016-07-22	1	0								0
IF0348	49.2438	1	F	1	1	1	1	1	2015-11-04	1	2015-11-04	1	0								0
IF0349	60.5836	2	F	1	2	3	2	1	2016-08-30	0			0								0
IF0350	63.9918	2	F	1	1	1	1	1	2016-07-19	1	2016-07-19	0	0								0
IF0351	66.3096	2	M	1	2	2	2	1	2016-11-22	0			0								0
IF0352	62.7342	2	M	3	1	1	1	1	2016-09-07	1	2016-09-07	0	0								0
IF0353	52.3178	2	F	1	1	1	1	1	2016-05-18	1	2016-05-18	1	0								0
IF0354	51.8082	2	F	1	2	1	1	1	2015-09-25	1	2015-09-23	1	0								0
IF0355	62.3699	2	M	1	1	1	1	1	2016-09-16	1	2016-09-16	1	0								0
IF0356	50.7808	1	F	1	1	1	1	1	2016-04-26	1	2016-04-26	0	0								0
IF0357	60.7178	2	F	1	1	3	2	1	2016-08-26	1	2016-08-26	0	0								0
IF0358	58.0603	2	M	1	2	2	2	1	2015-11-19	1	2015-11-19	1	0								0
IF0359	61.3644	2	M	1	1	3	2	1	2016-05-05	1	2016-05-05	1	0								0
IF0360	70.0822	2	M	1	3	2	2	1	2016-08-18	1	2016-08-18	1	0								0
IF0361	54.6932	2	M	2	3	3	2	1	2016-08-05	1	2016-09-01	0	0								0
IF0362	22.8329	1	M	1	1	3	2	1	2015-12-18	1	2015-12-18	1	0								0
IF0363	60.1233	2	M	1	1	1	1	2	2016-06-10	1	2016-06-10	1	0								0
IF0364	65.4	2	M	1	1	2	2	1	2016-12-29	1	2016-12-29	0	0								0
IF0365	59.6082	2	M	1	2	1	1	3	2016-08-02	1	2016-08-02	1	0								0
IF0366	59.4959	2	M	1	1	2	2	1	2016-08-01	1	2016-08-01	1	0								0
IF0367	56.6877	2	M	1	1	1	1	1	2016-06-01	0			0								0
IF0368	68.0904	2	M	1	1	1	1	1	2016-03-02	1	2016-03-02	0	0								0
IF0369	38.9562	1	M	1	1	1	1	1	2016-08-11	1	2016-08-11	1	0								0
IF0370	52.7808	2	F	1	2	3	2	1	2016-10-19	0			0								0
IF0371	46.9041	1	M	3	3	4	3	1	2015-12-11	1	2015-12-11	1	1		1	0					3
IF0372	67.6877	2	M	1	1	2	2	1	2015-09-16	1	2016-09-16	1	1	2016-09-16	0	1	366	1	0	0	1
IF0373	63.2658	2	M	1	1	3	2	2	2015-06-16	1	2016-06-16	1	1	2016-06-16	0	1	366	1	0	0	1
IF0374	70.1726	2	M	1	1	2	2	1	2016-07-21	1	2016-10-05	1	1	2016-12-14	0	1	146	1	70	1	2
IF0375	66.7589	2	M	1	2	2	2	1	2015-07-13	1	2015-07-13	1	1	2015-10-14	0	1	93	1	93	1	2
IF0376	63.8466	2	M	1	1	1	1	1	2015-10-09	1	2016-03-14	0	1	2016-01-07	0	1	90	1	67	2	2
IF0377	54.6603	2	M	1	3	1	1	1	2016-08-18	1	2016-08-18	0	1	2016-11-01	0	1	75	1	75	1	2
IF0378	63.9041	2	M	1	1	3	2	1	2016-01-13	1	2016-01-13	1	1	2016-03-14	0	1	61	1	61	1	2
IF0379	24.1178	1	M	1	2	3	2	1	2015-09-04	1	2015-09-30	1	1	2015-10-01	0	1	27	1	1	1	1
IF0380	34.2959	1	F	1	1	3	2	1	2016-09-23	1	2016-09-30	0	1	2016-09-30	0	1	7	1	0	0	1
IF0381	29.4767	1	M	1	1	3	2	1	2016-10-11	0			1	2016-10-12	0	1	1	1			2
IF0382	66.0356	2	M	1	1	2	2	5	2016-09-26	1	2016-09-26	1	1	2016-09-26	0	1	0	0	0	0	1
IF0383	53.9288	2	F	1	1	2	2	1	2015-09-03	1	2015-10-29	1	1	2015-09-03	0	1	0	0	56	2	1
IF0384	60.1973	2	M	1	1	3	2	1	2016-07-18	1	2016-08-24	1	1	2016-07-18	0	1	0	0	37	2	1
IF0385	59.9945	2	M	1	1	3	2	1	2016-09-22	1	2016-09-22	0	1	2016-09-22	0	1	0	0	0	0	1
IF0386	64.5589	2	M	1	1	3	2	1	2016-07-28	1	2016-07-28	0	1	2016-07-28	0	1	0	0	0	0	1
IF0387	63.2219	2	M	1	1	1	1	1	2016-07-06	1	2016-07-06	0	1	2016-07-06	0	1	0	0	0	0	1
IF0388	66.9671	2	M	1	1	3	2	1	2015-10-06	1	2016-07-27	1	1	2015-10-06	0	1	0	0	295	2	1
IF0389	62.8658	2	F	1	1	1	1	1	2016-07-21	1	2016-07-21	1	1	2016-07-21	0	1	0	0	0	0	1
IF0390	56.874	2	M	1	1	3	2	1	2016-02-16	1	2016-02-16	1	1	2016-02-16	0	1	0	0	0	0	1
IF0391	42.6548	1	F	1	1	3	2	1	2016-10-12	1	2016-10-20	0	1	2016-10-12	0	1	0	0	8	2	1
IF0392	57.1945	2	M	1	1	2	2	2	2016-12-20	1	2016-12-20	0	1	2016-12-20	0	1	0	0	0	0	1
IF0393	67.0986	2	M	1	1	1	1	1	2015-11-02	1	2015-11-02	1	1	2015-11-02	0	1	0	0	0	0	1
IF0394	62.6986	2	M	1	1	1	1	1	2016-03-14	1	2016-03-14	0	1	2016-03-14	0	1	0	0	0	0	1
IF0395	61.0767	2	M	1	1	1	1	1	2015-08-11	1	2015-08-11	0	1	2015-08-11	0	1	0	0	0	0	1
IF0396	61.4603	2	M	1	1	2	2	1	2015-10-06	0			1	2015-10-06	0	1	0	0			1
IF0397	63.863	2	M	1	1	1	1	1	2016-09-12	0			1	2016-09-12	0	1	0	0			1
IF0398	51.4658	2	M	1	1	1	1	2	2016-08-12	1	2016-08-12	1	1	2016-08-12	0	1	0	0	0	0	1
IF0399	62.3178	2	F	1	1	1	1	1	2016-10-05	1	2016-10-05	1	1	2016-10-05	0	1	0	0	0	0	1
IF0400	56.6438	2	M	3	1	4	3	1	2016-11-09	0			1	2016-11-09	0	1	0	0			1
IF0401	60.3178	2	M	2	3	1	1	1	2016-02-11	1	2016-03-01	0	1	2016-02-11	0	1	0	0	19	2	1
IF0402	75.5671	1	F	2	3	2	2	1	2016-06-20	1	2016-06-27	0	1	2016-06-20	0	1	0	0	7	2	1
IF0403	66.1233	2	M	1	3	2	2	4	2015-11-11	1	2015-11-11	1	1	2015-11-11	0	1	0	0	0	0	1
IF0404	53.2959	2	F	1	3	2	2	1	2016-04-29	1	2016-04-29	1	1	2016-04-29	0	1	0	0	0	0	1
IF0405	26.811	1	F	1	3	1	1	1	2015-08-06	1	2015-08-17	0	1	2015-08-06	0	1	0	0	11	2	1
IF0406	43.9479	1	F	1	3	1	1	1	2015-12-28	1	2015-12-28	0	1	2015-12-28	0	1	0	0	0	0	1
IF0407	57.926	2	M	1	2	3	2	1	2015-11-30	1	2015-11-30	1	1	2015-11-30	0	1	0	0	0	0	1
IF0408	53.9425	2	F	1	2	1	1	1	2016-02-17	1	2016-02-17	1	1	2016-02-17	0	1	0	0	0	0	1
IF0409	27.989	1	M	1	2	1	1	1	2016-09-01	0			1	2016-09-01	0	1	0	0			1
IF0410	57.4082	2	M	1	2	3	2	1	2015-11-18	1	2015-11-18	1	1	2015-11-18	0	1	0	0	0	0	1
IF0411	55.0767	2	F	1	2	1	1	1	2015-10-19	1	2015-10-19	1	1	2015-10-19	0	1	0	0	0	0	1
IF0412	51.1699	1	F	1	2	1	1	1	2015-08-13	1	2015-11-09	1	1	2015-08-13	0	1	0	0	88	2	1
IF0413	49.9452	1	M	1	2	1	1	1	2016-05-31	1	2015-05-12	0	1	2016-05-31	0	1	0	0	385	1	1
IF0414	72.7452	1	M	1	2	3	2	1	2016-02-22	1	2016-02-22	0	1	2016-02-22	0	1	0	0	0	0	1
IF0415	56.7452	2	F	1	2	3	2	1	2016-07-14	1	2016-07-14	1	1	2016-07-14	0	1	0	0	0	0	1
IF0416	56.7781	2	M	1	2	2	2	3	2016-04-04	1	2016-04-04	1	1	2016-04-04	0	1	0	0	0	0	1
IF0417	53.3863	2	F	1	1	1	1	1	2016-08-23	1	2016-08-23	1	1	2016-08-23	0	1	0	0	0	0	1
IF0418	55.9589	2	M	1	3	1	1	2	2015-11-23	1	2015-11-23	1	1	2015-11-23	0	1	0	0	0	0	1
IF0419	62.4877	2	F	1	1	2	2	1	2016-09-12	1	2016-09-12	1	1	2016-09-12	0	1	0	0	0	0	1
IF0420	54.937	2	M	1	2	1	1	1	2016-05-23	0			1	2016-05-23	0	1	0	0			1
IF0421	61.3507	2	F	1	1	1	1	1	2016-05-13	1	2016-03-11	1	1	2016-05-13	0	1	0	0	63	1	1
IF0422	65.8466	2	M	1	1	1	1	1	2016-10-11	1	2016-10-11	1	1	2016-10-11	0	1	0	0	0	0	1
IF0423	58.7918	2	M	1	3	2	2	3	2015-11-19	1	2016-09-06	1	1	2015-11-19	1	1	0	0	292	2	1
IF0424	57.1589	2	M	1	1	1	1	1	2016-08-19	1	2016-08-19	0	1	2016-08-19	0	1	0	0	0	0	1
IF0425	59.1041	2	M	1	1	3	2	1	2016-05-09	1	2016-05-09	1	1	2016-05-09	0	1	0	0	0	0	1
IF0426	49.5178	1	M	1	2	3	2	1	2016-01-06	1	2016-01-18	0	1	2016-01-06	0	1	0	0	12	2	1
IF0427	59.937	2	M	1	2	3	2	1	2016-07-30	1	2016-07-30	1	1	2016-07-30	0	1	0	0	0	0	1
IF0428	69.9342	2	M	1	1	2	2	1	2016-09-14	1	2016-09-14	1	1	2016-09-14	0	1	0	0	0	0	1
IF0429	61.1726	2	M	1	3	1	1	1	2015-12-15	1	2016-02-02	1	1	2015-12-15	0	1	0	0	49	2	1
IF0430	52.8877	2	M	1	2	3	2	1	2016-04-22	1	2016-04-22	0	1	2016-04-22	0	1	0	0	0	0	1
IF0431	49.0877	1	M	1	1	1	1	1	2016-07-11	1	2016-07-11	0	1	2016-07-11	0	1	0	0	0	0	1
IF0432	48.8521	1	M	1	2	1	1	1	2016-02-25	1	2016-02-25	1	1	2016-02-25	0	1	0	0	0	0	1
IF0433	61.3096	2	M	1	1	2	2	1	2016-07-14	1	2016-07-14	0	1	2016-07-14	0	1	0	0	0	0	1
IF0434	74.411	1	M	1	2	2	2	1	2015-07-09	1	2015-08-06	1	1	2015-07-09	0	1	0	0	28	2	1
IF0435	52.2384	2	F	1	1	1	1	1	2016-07-08	1	2016-07-08	1	1	2016-06-20	0	0	18	2	18	2	1
IF0436	63.4247	2	M	1	1	1	1	1	2016-10-07	1	2016-10-07	1	1	2016-06-23	0	0	106	2	106	2	1
IF0437	66.7507	2	M	1	3	3	2	4	2016-08-18	1	2016-08-18	1	1	2015-09-10	0	0	343	2	343	2	1
IF0438	60.0384	2	F	1	1	3	2	1	2016-02-22	1	2016-02-22	0	1	2014-11-26	0	0	453	2	453	2	2
IF0439	45.9836	1	F	1	1	1	1	1	2015-11-10	1	2016-01-08	1	1	2013-11-06	0	0	734	2	793	2	1
IF0440	69.389	2	M	1	1	2	2	3	2016-09-15	1	2015-09-15	1	1	2014-08-01	0	0	776	2	410	2	2
IF0441	62.9178	2	M	1	3	3	2	1	2016-09-16	1	2016-09-16	1	1	2012-07-26	0	0	1513	2	1513	2	2
IF0442	63.0712	2	M	1	1	1	1	1	2015-11-23	1	2016-01-21	1	1	2011-08-10	0	0	1566	2	1625	2	2
IF0443	62.6575	2	M	1	1	3	2	1	2016-01-15	1	2016-01-15	1	1	2011-02-10	0	0	1800	2	1800	2	1
IF0444	67.0904	2	M	1	1	3	2	1	2015-11-02	1	2015-11-02	1	1	2007-04-17	1	0	3121	2	3121	2	1
IF0445	51.6548	2	F	1	1	1	1	1	2016-08-16	1	2016-08-16	1	0								0
